# Supplementary material for: Quality Assessment Indicators for Well-Child Care in Primary Health Care: A Scoping Review of Global Trends, Standardization, and Dimensions of Care
Source: Children (Basel). 2026 Mar 9;13(3):382. doi: 10.3390/children13030382 (PMC13025468; doi:10.3390/children13030382)
Supplement: Supplementary file 1 [file children-13-00382-s001.zip]

Archive with 2 entries (2 files):
- Table S1.pdf
- Tables S2.pdf
